# Supplementary material for: Inflammatory Signaling and Endothelial Activation Drive Thrombosis in Hodgkin and Non-Hodgkin Lymphoma
Source: Cells. 2026 Apr 9;15(8):667. doi: 10.3390/cells15080667 (PMC13114949; doi:10.3390/cells15080667)
Supplement: Supplementary file 1 [file cells-15-00667-s001.zip]

Archive with 1 entries (1 files):
- cells-4146517-supplementary.pdf
